# Supplementary material for: Phylogenetic and Molecular Characterization of a Novel Reassortant High-Pathogenicity Avian Influenza A (H7N6) Virus Detected in New Zealand Poultry
Source: Int J Mol Sci. 2025 Oct 31;26(21):10623. doi: 10.3390/ijms262110623 (PMC12609956; doi:10.3390/ijms262110623)
Supplement: Supplementary file 1 [file ijms-26-10623-s001.zip]

Archive with 2 entries (2 files):
- SuppTable1_H7N6_HPAI_FluSurver_mutations.xlsx
- SuppTable2_Substitution_model_test_results.xlsx
