# Supplementary material for: Phylogenetic and Molecular Characterization of a Novel Reassortant High-Pathogenicity Avian Influenza A (H7N6) Virus Detected in New Zealand Poultry
Source: Int J Mol Sci. 2025 Oct 31;26(21):10623. doi: 10.3390/ijms262110623 (PMC12609956; doi:10.3390/ijms262110623)
Supplement: Supplementary file 1 [file ijms-26-10623-s001.zip › SuppTable1_H7N6_HPAI_FluSurver_mutations.xlsx]

## Sheet: W24_02595_mutations_2
Reference	Query	% AA identity	% length coverage	HA vacc. eff.	total # mutations	Mutation	Interestlevel (0-3)	Subtype marker	# global occ	# country occ	Prev. reported effect	Multiple position effect	Structural interaction(s)	Effect on glycosylation
PB2_H4N2_Duck_1976_HongKong24	1|PB2|A/Chicken/NZ/W24_2595/2024(H7N6)	98.024	100	-	759	R70M	0	-	0	0	-	-	-	-
PB2_H4N2_Duck_1976_HongKong24	1|PB2|A/Chicken/NZ/W24_2595/2024(H7N6)	98.024	100	-	759	I147V	0	-	12	5	-	-	-	-
PB2_H4N2_Duck_1976_HongKong24	1|PB2|A/Chicken/NZ/W24_2595/2024(H7N6)	98.024	100	-	759	D195N	0	-	4	3	-	-	-	-
PB2_H4N2_Duck_1976_HongKong24	1|PB2|A/Chicken/NZ/W24_2595/2024(H7N6)	98.024	100	-	759	I292V	0	-	10	5	host specificity shift [statistical] and host specificity shift [statistical]	-	-	-
PB2_H4N2_Duck_1976_HongKong24	1|PB2|A/Chicken/NZ/W24_2595/2024(H7N6)	98.024	100	-	759	R299K	0	-	3	2	-	-	-	-
PB2_H4N2_Duck_1976_HongKong24	1|PB2|A/Chicken/NZ/W24_2595/2024(H7N6)	98.024	100	-	759	V338A	1	-	0	0	-	-	viral oligomerization interfaces	-
PB2_H4N2_Duck_1976_HongKong24	1|PB2|A/Chicken/NZ/W24_2595/2024(H7N6)	98.024	100	-	759	V356I	0	-	3	1	-	-	-	-
PB2_H4N2_Duck_1976_HongKong24	1|PB2|A/Chicken/NZ/W24_2595/2024(H7N6)	98.024	100	-	759	A413S	0	-	1	1	-	-	-	-
PB2_H4N2_Duck_1976_HongKong24	1|PB2|A/Chicken/NZ/W24_2595/2024(H7N6)	98.024	100	-	759	I451V	1	-	22	5	-	-	viral oligomerization interfaces	-
PB2_H4N2_Duck_1976_HongKong24	1|PB2|A/Chicken/NZ/W24_2595/2024(H7N6)	98.024	100	-	759	M473V	1	-	3	3	-	-	viral oligomerization interfaces	-
PB2_H4N2_Duck_1976_HongKong24	1|PB2|A/Chicken/NZ/W24_2595/2024(H7N6)	98.024	100	-	759	V478I	0	-	92	8	-	-	-	-
PB2_H4N2_Duck_1976_HongKong24	1|PB2|A/Chicken/NZ/W24_2595/2024(H7N6)	98.024	100	-	759	V511I	0	-	17	3	-	-	-	-
PB2_H4N2_Duck_1976_HongKong24	1|PB2|A/Chicken/NZ/W24_2595/2024(H7N6)	98.024	100	-	759	T559A	1	-	4	1	-	-	a T-cell epitope presented by MHC molecules	-
PB2_H4N2_Duck_1976_HongKong24	1|PB2|A/Chicken/NZ/W24_2595/2024(H7N6)	98.024	100	-	759	T612S	1	-	0	0	-	-	binding small ligand(s)	-
PB2_H4N2_Duck_1976_HongKong24	1|PB2|A/Chicken/NZ/W24_2595/2024(H7N6)	98.024	100	-	759	V649I	0	-	13	4	-	-	-	-
PB1_H5N1_Chicken_2021_GhanaAVL-76321VIR7050-39	2|PB1|A/Chicken/NZ/W24_2595/2024(H7N6)	98.811	100	-	757	V113I	0	-	0	0	-	-	-	-
PB1_H5N1_Chicken_2021_GhanaAVL-76321VIR7050-39	2|PB1|A/Chicken/NZ/W24_2595/2024(H7N6)	98.811	100	-	757	D172E	0	-	0	0	-	-	-	-
PB1_H5N1_Chicken_2021_GhanaAVL-76321VIR7050-39	2|PB1|A/Chicken/NZ/W24_2595/2024(H7N6)	98.811	100	-	757	K197R	0	-	0	0	-	-	-	-
PB1_H5N1_Chicken_2021_GhanaAVL-76321VIR7050-39	2|PB1|A/Chicken/NZ/W24_2595/2024(H7N6)	98.811	100	-	757	V200I	0	-	0	0	-	-	-	-
PB1_H5N1_Chicken_2021_GhanaAVL-76321VIR7050-39	2|PB1|A/Chicken/NZ/W24_2595/2024(H7N6)	98.811	100	-	757	I219V	0	-	0	0	-	-	-	-
PB1_H5N1_Chicken_2021_GhanaAVL-76321VIR7050-39	2|PB1|A/Chicken/NZ/W24_2595/2024(H7N6)	98.811	100	-	757	R386K	0	-	0	0	-	-	-	-
PB1_H5N1_Chicken_2021_GhanaAVL-76321VIR7050-39	2|PB1|A/Chicken/NZ/W24_2595/2024(H7N6)	98.811	100	-	757	T469S	0	-	0	0	-	-	-	-
PB1_H5N1_Chicken_2021_GhanaAVL-76321VIR7050-39	2|PB1|A/Chicken/NZ/W24_2595/2024(H7N6)	98.811	100	-	757	R486K	0	-	0	0	-	-	-	-
PB1_H5N1_Chicken_2021_GhanaAVL-76321VIR7050-39	2|PB1|A/Chicken/NZ/W24_2595/2024(H7N6)	98.811	100	-	757	L628M	0	-	0	0	-	-	-	-
PA_H10N8_Duck_2012_GuangdongE1	3|PA|A/Chicken/NZ/W24_2595/2024(H7N6)	98.603	100	-	716	L105F	1	-	77	3	-	-	binding small ligand(s), viral oligomerization interfaces	-
PA_H10N8_Duck_2012_GuangdongE1	3|PA|A/Chicken/NZ/W24_2595/2024(H7N6)	98.603	100	-	716	R158K	1	-	77	3	-	-	viral oligomerization interfaces	-
PA_H10N8_Duck_2012_GuangdongE1	3|PA|A/Chicken/NZ/W24_2595/2024(H7N6)	98.603	100	-	716	S296N	0	-	0	0	-	-	-	-
PA_H10N8_Duck_2012_GuangdongE1	3|PA|A/Chicken/NZ/W24_2595/2024(H7N6)	98.603	100	-	716	I323V	0	-	26	3	-	-	-	-
PA_H10N8_Duck_2012_GuangdongE1	3|PA|A/Chicken/NZ/W24_2595/2024(H7N6)	98.603	100	-	716	S388G	0	-	4	1	-	-	-	-
PA_H10N8_Duck_2012_GuangdongE1	3|PA|A/Chicken/NZ/W24_2595/2024(H7N6)	98.603	100	-	716	D394N	0	-	1	1	-	-	-	-
PA_H10N8_Duck_2012_GuangdongE1	3|PA|A/Chicken/NZ/W24_2595/2024(H7N6)	98.603	100	-	716	K539R	0	-	0	0	-	-	-	-
PA_H10N8_Duck_2012_GuangdongE1	3|PA|A/Chicken/NZ/W24_2595/2024(H7N6)	98.603	100	-	716	A598T	1	-	0	0	-	-	binding other viral protein(s)	-
PA_H10N8_Duck_2012_GuangdongE1	3|PA|A/Chicken/NZ/W24_2595/2024(H7N6)	98.603	100	-	716	K609R	0	-	1	1	-	-	-	-
PA_H10N8_Duck_2012_GuangdongE1	3|PA|A/Chicken/NZ/W24_2595/2024(H7N6)	98.603	100	-	716	K716E	0	-	0	0	-	-	-	-
HA_H7N7_Human_2003_Netherlands219	4|HA|A/Chicken/NZ/W24_2595/2024(H7N6)	92.527	100	-	562	V7L	0	-	2	1	-	-	-	-
HA_H7N7_Human_2003_Netherlands219	4|HA|A/Chicken/NZ/W24_2595/2024(H7N6)	92.527	100	-	562	F8L	0	-	112	8	-	-	-	-
HA_H7N7_Human_2003_Netherlands219	4|HA|A/Chicken/NZ/W24_2595/2024(H7N6)	92.527	100	-	562	V11T	1	-	5	1	-	-	viral oligomerization interfaces	-
HA_H7N7_Human_2003_Netherlands219	4|HA|A/Chicken/NZ/W24_2595/2024(H7N6)	92.527	100	-	562	S13I	1	-	264	20	-	-	a T-cell epitope presented by MHC molecules, binding small ligand(s)	-
HA_H7N7_Human_2003_Netherlands219	4|HA|A/Chicken/NZ/W24_2595/2024(H7N6)	92.527	100	-	562	T16I	1	-	34	4	-	-	viral oligomerization interfaces, a T-cell epitope presented by MHC molecules	-
HA_H7N7_Human_2003_Netherlands219	4|HA|A/Chicken/NZ/W24_2595/2024(H7N6)	92.527	100	-	562	V28I	1	-	2	1	-	-	viral oligomerization interfaces, binding host protein(s), binding small ligand(s)	-
HA_H7N7_Human_2003_Netherlands219	4|HA|A/Chicken/NZ/W24_2595/2024(H7N6)	92.527	100	-	562	S29P	1	-	5	2	-	-	binding small ligand(s), viral oligomerization interfaces, antibody recognition sites	-
HA_H7N7_Human_2003_Netherlands219	4|HA|A/Chicken/NZ/W24_2595/2024(H7N6)	92.527	100	-	562	R40K	1	-	10	2	-	-	viral oligomerization interfaces, binding small ligand(s)	-
HA_H7N7_Human_2003_Netherlands219	4|HA|A/Chicken/NZ/W24_2595/2024(H7N6)	92.527	100	-	562	G41E	1	-	8	3	-	-	binding small ligand(s), viral oligomerization interfaces	-
HA_H7N7_Human_2003_Netherlands219	4|HA|A/Chicken/NZ/W24_2595/2024(H7N6)	92.527	100	-	562	V56T	1	-	2	2	-	-	viral oligomerization interfaces, binding small ligand(s), antibody recognition sites	-
HA_H7N7_Human_2003_Netherlands219	4|HA|A/Chicken/NZ/W24_2595/2024(H7N6)	92.527	100	-	562	T79I	0	-	121	5	-	-	-	-
HA_H7N7_Human_2003_Netherlands219	4|HA|A/Chicken/NZ/W24_2595/2024(H7N6)	92.527	100	-	562	Q86R	1	-	0	0	-	-	viral oligomerization interfaces, antibody recognition sites	-
HA_H7N7_Human_2003_Netherlands219	4|HA|A/Chicken/NZ/W24_2595/2024(H7N6)	92.527	100	-	562	E100X	1	-	0	0	-	-	viral oligomerization interfaces, binding small ligand(s), antibody recognition sites	-
HA_H7N7_Human_2003_Netherlands219	4|HA|A/Chicken/NZ/W24_2595/2024(H7N6)	92.527	100	-	562	S102N	1	-	10	4	-	-	binding small ligand(s), viral oligomerization interfaces	-
HA_H7N7_Human_2003_Netherlands219	4|HA|A/Chicken/NZ/W24_2595/2024(H7N6)	92.527	100	-	562	T143A	2	-	356	23	-	-	binding small ligand(s), antibody recognition sites, viral oligomerization interfaces	removes a potential N-glycosylation site at position 141
HA_H7N7_Human_2003_Netherlands219	4|HA|A/Chicken/NZ/W24_2595/2024(H7N6)	92.527	100	-	562	R148Q	1	-	0	0	-	-	viral oligomerization interfaces, binding small ligand(s), antibody recognition sites	-
HA_H7N7_Human_2003_Netherlands219	4|HA|A/Chicken/NZ/W24_2595/2024(H7N6)	92.527	100	-	562	L162V	2	-	0	0	-	antigenic drift / escape mutant and host specificity shift	host cell receptor binding, binding small ligand(s), antibody recognition sites	-
HA_H7N7_Human_2003_Netherlands219	4|HA|A/Chicken/NZ/W24_2595/2024(H7N6)	92.527	100	-	562	N164T	2	-	0	0	virulence, antigenic drift / escape mutant	-	viral oligomerization interfaces, antibody recognition sites, binding small ligand(s)	-
HA_H7N7_Human_2003_Netherlands219	4|HA|A/Chicken/NZ/W24_2595/2024(H7N6)	92.527	100	-	562	T165S	2	-	119	5	<font color=orange>virulence</font>, antigenic drift / escape mutant	-	viral oligomerization interfaces, antibody recognition sites, binding small ligand(s)	-
HA_H7N7_Human_2003_Netherlands219	4|HA|A/Chicken/NZ/W24_2595/2024(H7N6)	92.527	100	-	562	Q172S	1	-	4	1	-	-	binding small ligand(s), viral oligomerization interfaces, antibody recognition sites	-
HA_H7N7_Human_2003_Netherlands219	4|HA|A/Chicken/NZ/W24_2595/2024(H7N6)	92.527	100	-	562	K178R	1	-	119	5	-	-	binding small ligand(s), viral oligomerization interfaces, antibody recognition sites	-
HA_H7N7_Human_2003_Netherlands219	4|HA|A/Chicken/NZ/W24_2595/2024(H7N6)	92.527	100	-	562	I188V	0	-	28	8	-	-	-	-
HA_H7N7_Human_2003_Netherlands219	4|HA|A/Chicken/NZ/W24_2595/2024(H7N6)	92.527	100	-	562	G195A	2	-	0	0	antigenic drift / escape mutant	virulence, antigenic drift / escape mutant and host specificity shift	host cell receptor binding, binding small ligand(s), viral oligomerization interfaces, antibody recognition sites	-
HA_H7N7_Human_2003_Netherlands219	4|HA|A/Chicken/NZ/W24_2595/2024(H7N6)	92.527	100	-	562	Q231L	2	-	0	0	virulence	-	viral oligomerization interfaces, binding small ligand(s), host cell receptor binding, antibody recognition sites	-
HA_H7N7_Human_2003_Netherlands219	4|HA|A/Chicken/NZ/W24_2595/2024(H7N6)	92.527	100	-	562	S236P	2	-	0	0	host specificity shift	host specificity shift	viral oligomerization interfaces, binding small ligand(s), antibody recognition sites, host cell receptor binding	-
HA_H7N7_Human_2003_Netherlands219	4|HA|A/Chicken/NZ/W24_2595/2024(H7N6)	92.527	100	-	562	N247D	1	-	129	8	-	-	viral oligomerization interfaces	-
HA_H7N7_Human_2003_Netherlands219	4|HA|A/Chicken/NZ/W24_2595/2024(H7N6)	92.527	100	-	562	L269M	1	-	5	1	-	-	viral oligomerization interfaces, binding small ligand(s)	-
HA_H7N7_Human_2003_Netherlands219	4|HA|A/Chicken/NZ/W24_2595/2024(H7N6)	92.527	100	-	562	R270K	1	-	15	4	-	-	viral oligomerization interfaces	-
HA_H7N7_Human_2003_Netherlands219	4|HA|A/Chicken/NZ/W24_2595/2024(H7N6)	92.527	100	-	562	E279D	1	-	119	5	-	-	viral oligomerization interfaces, antibody recognition sites, binding small ligand(s)	-
HA_H7N7_Human_2003_Netherlands219	4|HA|A/Chicken/NZ/W24_2595/2024(H7N6)	92.527	100	-	562	N285D	1	-	6	1	-	-	viral oligomerization interfaces, binding small ligand(s), antibody recognition sites	-
HA_H7N7_Human_2003_Netherlands219	4|HA|A/Chicken/NZ/W24_2595/2024(H7N6)	92.527	100	-	562	K319R	1	-	5	1	-	-	viral oligomerization interfaces, binding small ligand(s), a T-cell epitope presented by MHC molecules, binding host protein(s)	-
HA_H7N7_Human_2003_Netherlands219	4|HA|A/Chicken/NZ/W24_2595/2024(H7N6)	92.527	100	-	562	I335G	2	-	5	1	-	mild drug resistance	viral oligomerization interfaces, binding small ligand(s), antibody recognition sites	-
HA_H7N7_Human_2003_Netherlands219	4|HA|A/Chicken/NZ/W24_2595/2024(H7N6)	92.527	100	-	562	R340K	1	-	1	1	-	-	viral oligomerization interfaces	-
HA_H7N7_Human_2003_Netherlands219	4|HA|A/Chicken/NZ/W24_2595/2024(H7N6)	92.527	100	-	562	I359V	1	-	42	5	-	-	viral oligomerization interfaces, antibody recognition sites, binding host protein(s), binding small ligand(s)	-
HA_H7N7_Human_2003_Netherlands219	4|HA|A/Chicken/NZ/W24_2595/2024(H7N6)	92.527	100	-	562	L396I	1	-	0	0	-	-	viral oligomerization interfaces, binding small ligand(s)	-
HA_H7N7_Human_2003_Netherlands219	4|HA|A/Chicken/NZ/W24_2595/2024(H7N6)	92.527	100	-	562	T412A	1	-	4	1	-	-	viral oligomerization interfaces, binding small ligand(s)	-
HA_H7N7_Human_2003_Netherlands219	4|HA|A/Chicken/NZ/W24_2595/2024(H7N6)	92.527	100	-	562	R416K	1	-	205	16	-	-	viral oligomerization interfaces, binding small ligand(s)	-
HA_H7N7_Human_2003_Netherlands219	4|HA|A/Chicken/NZ/W24_2595/2024(H7N6)	92.527	100	-	562	M429I	1	-	84	10	-	-	viral oligomerization interfaces	-
HA_H7N7_Human_2003_Netherlands219	4|HA|A/Chicken/NZ/W24_2595/2024(H7N6)	92.527	100	-	562	K464R	1	-	222	18	-	-	viral oligomerization interfaces, binding host protein(s), binding small ligand(s)	-
HA_H7N7_Human_2003_Netherlands219	4|HA|A/Chicken/NZ/W24_2595/2024(H7N6)	92.527	100	-	562	H483X	1	-	0	0	-	-	viral oligomerization interfaces, binding host protein(s)	-
HA_H7N7_Human_2003_Netherlands219	4|HA|A/Chicken/NZ/W24_2595/2024(H7N6)	92.527	100	-	562	A491G	1	-	5	1	-	-	binding small ligand(s), viral oligomerization interfaces, antibody recognition sites	-
HA_H7N7_Human_2003_Netherlands219	4|HA|A/Chicken/NZ/W24_2595/2024(H7N6)	92.527	100	-	562	I549M	0	-	24	9	-	-	-	-
NP_H4N2_Duck_1976_HongKong24	5|NP|A/Chicken/NZ/W24_2595/2024(H7N6)	99.192	99.398	-	495	N370S	1	-	0	0	-	-	viral oligomerization interfaces, a T-cell epitope presented by MHC molecules	-
NP_H4N2_Duck_1976_HongKong24	5|NP|A/Chicken/NZ/W24_2595/2024(H7N6)	99.192	99.398	-	495	D375N	1	-	0	0	-	-	viral oligomerization interfaces, a T-cell epitope presented by MHC molecules	-
NP_H4N2_Duck_1976_HongKong24	5|NP|A/Chicken/NZ/W24_2595/2024(H7N6)	99.192	99.398	-	495	T411A	1	-	0	0	-	-	viral oligomerization interfaces	-
NP_H4N2_Duck_1976_HongKong24	5|NP|A/Chicken/NZ/W24_2595/2024(H7N6)	99.192	99.398	-	495	R452K	1	-	7	4	-	-	viral oligomerization interfaces	-
NA_H13N6_Gull_1977_Maryland704	6|NA|A/Chicken/NZ/W24_2595/2024(H7N6)	92.979	99.788	-	471	T16A	0	-	0	0	-	-	-	-
NA_H13N6_Gull_1977_Maryland704	6|NA|A/Chicken/NZ/W24_2595/2024(H7N6)	92.979	99.788	-	471	T42K	0	-	0	0	-	-	-	-
NA_H13N6_Gull_1977_Maryland704	6|NA|A/Chicken/NZ/W24_2595/2024(H7N6)	92.979	99.788	-	471	V45I	0	-	0	0	-	-	-	-
NA_H13N6_Gull_1977_Maryland704	6|NA|A/Chicken/NZ/W24_2595/2024(H7N6)	92.979	99.788	-	471	T47V	0	-	0	0	-	-	-	-
NA_H13N6_Gull_1977_Maryland704	6|NA|A/Chicken/NZ/W24_2595/2024(H7N6)	92.979	99.788	-	471	V50E	0	-	1	1	-	-	-	-
NA_H13N6_Gull_1977_Maryland704	6|NA|A/Chicken/NZ/W24_2595/2024(H7N6)	92.979	99.788	-	471	N54S	2	-	0	0	-	-	binding small ligand(s)	removes a potential N-glycosylation site at position 54
NA_H13N6_Gull_1977_Maryland704	6|NA|A/Chicken/NZ/W24_2595/2024(H7N6)	92.979	99.788	-	471	T59del	0	-	0	0	-	-	-	-
NA_H13N6_Gull_1977_Maryland704	6|NA|A/Chicken/NZ/W24_2595/2024(H7N6)	92.979	99.788	-	471	N78T	1	-	0	0	-	-	viral oligomerization interfaces	-
NA_H13N6_Gull_1977_Maryland704	6|NA|A/Chicken/NZ/W24_2595/2024(H7N6)	92.979	99.788	-	471	R83E	0	-	0	0	-	-	-	-
NA_H13N6_Gull_1977_Maryland704	6|NA|A/Chicken/NZ/W24_2595/2024(H7N6)	92.979	99.788	-	471	E112D	1	-	26	3	-	-	viral oligomerization interfaces	-
NA_H13N6_Gull_1977_Maryland704	6|NA|A/Chicken/NZ/W24_2595/2024(H7N6)	92.979	99.788	-	471	F156Y	0	-	0	0	strong drug resistance	-	viral oligomerization interfaces, binding small ligand(s), antibody recognition sites	-
NA_H13N6_Gull_1977_Maryland704	6|NA|A/Chicken/NZ/W24_2595/2024(H7N6)	92.979	99.788	-	471	V160I	1	-	34	6	-	-	viral oligomerization interfaces, binding small ligand(s)	-
NA_H13N6_Gull_1977_Maryland704	6|NA|A/Chicken/NZ/W24_2595/2024(H7N6)	92.979	99.788	-	471	K174R	1	-	20	2	-	-	viral oligomerization interfaces, binding small ligand(s)	-
NA_H13N6_Gull_1977_Maryland704	6|NA|A/Chicken/NZ/W24_2595/2024(H7N6)	92.979	99.788	-	471	I175V	1	-	94	6	-	-	viral oligomerization interfaces, binding small ligand(s)	-
NA_H13N6_Gull_1977_Maryland704	6|NA|A/Chicken/NZ/W24_2595/2024(H7N6)	92.979	99.788	-	471	I189K	2	-	2	2	-	mild drug resistance	viral oligomerization interfaces	-
NA_H13N6_Gull_1977_Maryland704	6|NA|A/Chicken/NZ/W24_2595/2024(H7N6)	92.979	99.788	-	471	V214T	1	-	0	0	-	-	viral oligomerization interfaces	-
NA_H13N6_Gull_1977_Maryland704	6|NA|A/Chicken/NZ/W24_2595/2024(H7N6)	92.979	99.788	-	471	P218Q	1	-	0	0	-	-	viral oligomerization interfaces, binding small ligand(s)	-
NA_H13N6_Gull_1977_Maryland704	6|NA|A/Chicken/NZ/W24_2595/2024(H7N6)	92.979	99.788	-	471	K236N	1	-	21	2	-	-	binding small ligand(s)	-
NA_H13N6_Gull_1977_Maryland704	6|NA|A/Chicken/NZ/W24_2595/2024(H7N6)	92.979	99.788	-	471	I238V	1	-	0	0	-	-	binding small ligand(s)	-
NA_H13N6_Gull_1977_Maryland704	6|NA|A/Chicken/NZ/W24_2595/2024(H7N6)	92.979	99.788	-	471	T271K	1	-	0	0	-	-	binding small ligand(s), viral oligomerization interfaces	-
NA_H13N6_Gull_1977_Maryland704	6|NA|A/Chicken/NZ/W24_2595/2024(H7N6)	92.979	99.788	-	471	N273S	1	-	21	2	-	-	binding small ligand(s), viral oligomerization interfaces	-
NA_H13N6_Gull_1977_Maryland704	6|NA|A/Chicken/NZ/W24_2595/2024(H7N6)	92.979	99.788	-	471	K286E	2	-	21	2	-	antigenic drift / escape mutant	binding small ligand(s), viral oligomerization interfaces	-
NA_H13N6_Gull_1977_Maryland704	6|NA|A/Chicken/NZ/W24_2595/2024(H7N6)	92.979	99.788	-	471	E287S	1	-	0	0	-	-	binding small ligand(s), viral oligomerization interfaces	-
NA_H13N6_Gull_1977_Maryland704	6|NA|A/Chicken/NZ/W24_2595/2024(H7N6)	92.979	99.788	-	471	I292V	0	-	0	0	-	-	-	-
NA_H13N6_Gull_1977_Maryland704	6|NA|A/Chicken/NZ/W24_2595/2024(H7N6)	92.979	99.788	-	471	N335K	1	-	0	0	-	-	antibody recognition sites, binding small ligand(s), viral oligomerization interfaces	-
NA_H13N6_Gull_1977_Maryland704	6|NA|A/Chicken/NZ/W24_2595/2024(H7N6)	92.979	99.788	-	471	N346S	1	-	37	5	antigenic drift / escape mutant	-	binding small ligand(s), antibody recognition sites, viral oligomerization interfaces	-
NA_H13N6_Gull_1977_Maryland704	6|NA|A/Chicken/NZ/W24_2595/2024(H7N6)	92.979	99.788	-	471	E360D	2	-	0	0	-	mild drug resistance	binding small ligand(s)	-
NA_H13N6_Gull_1977_Maryland704	6|NA|A/Chicken/NZ/W24_2595/2024(H7N6)	92.979	99.788	-	471	N387S	1	-	86	8	-	-	viral oligomerization interfaces, binding small ligand(s)	-
NA_H13N6_Gull_1977_Maryland704	6|NA|A/Chicken/NZ/W24_2595/2024(H7N6)	92.979	99.788	-	471	G391E	1	-	0	0	-	-	binding small ligand(s), viral oligomerization interfaces	-
NA_H13N6_Gull_1977_Maryland704	6|NA|A/Chicken/NZ/W24_2595/2024(H7N6)	92.979	99.788	-	471	T394S	2	-	0	0	mild drug resistance	-	binding small ligand(s), viral oligomerization interfaces	-
NA_H13N6_Gull_1977_Maryland704	6|NA|A/Chicken/NZ/W24_2595/2024(H7N6)	92.979	99.788	-	471	A410S	0	-	1	1	-	-	-	-
NA_H13N6_Gull_1977_Maryland704	6|NA|A/Chicken/NZ/W24_2595/2024(H7N6)	92.979	99.788	-	471	A416S	1	-	0	0	-	-	viral oligomerization interfaces, binding small ligand(s)	-
NA_H13N6_Gull_1977_Maryland704	6|NA|A/Chicken/NZ/W24_2595/2024(H7N6)	92.979	99.788	-	471	R433K	1	-	11	1	-	-	binding small ligand(s), viral oligomerization interfaces	-
NA_H13N6_Gull_1977_Maryland704	6|NA|A/Chicken/NZ/W24_2595/2024(H7N6)	92.979	99.788	-	471	K453R	1	-	27	6	-	-	viral oligomerization interfaces, binding host protein(s), binding small ligand(s)	-
M1_H10N8_Duck_2012_GuangdongE1	7|MP|A/Chicken/NZ/W24_2595/2024(H7N6)	99.603	100	-	252	V166I	0	-	0	0	-	-	-	-
M2_H14N5_Mallard_1982_Astrakhan263	7|MP|A/Chicken/NZ/W24_2595/2024(H7N6)	96.104	79.381	-	77	R12K	0	-	0	0	-	-	-	-
M2_H14N5_Mallard_1982_Astrakhan263	7|MP|A/Chicken/NZ/W24_2595/2024(H7N6)	96.104	79.381	-	77	N13S	0	-	1	1	-	-	-	-
M2_H14N5_Mallard_1982_Astrakhan263	7|MP|A/Chicken/NZ/W24_2595/2024(H7N6)	96.104	79.381	-	77	L40F	2	-	0	0	-	-	viral oligomerization interfaces, drug binding, binding small ligand(s)	-
NS1_H10N8_Duck_2012_GuangdongE1	8|NS|A/Chicken/NZ/W24_2595/2024(H7N6)	96.522	100	-	230	A60V	1	-	0	0	-	-	binding small ligand(s), viral oligomerization interfaces	-
NS1_H10N8_Duck_2012_GuangdongE1	8|NS|A/Chicken/NZ/W24_2595/2024(H7N6)	96.522	100	-	230	E71Q	1	-	0	0	-	-	viral oligomerization interfaces, binding small ligand(s), binding host protein(s)	-
NS1_H10N8_Duck_2012_GuangdongE1	8|NS|A/Chicken/NZ/W24_2595/2024(H7N6)	96.522	100	-	230	A86T	1	-	5	2	-	-	viral oligomerization interfaces	-
NS1_H10N8_Duck_2012_GuangdongE1	8|NS|A/Chicken/NZ/W24_2595/2024(H7N6)	96.522	100	-	230	L90I	1	-	20	2	-	-	viral oligomerization interfaces, binding small ligand(s)	-
NS1_H10N8_Duck_2012_GuangdongE1	8|NS|A/Chicken/NZ/W24_2595/2024(H7N6)	96.522	100	-	230	S114A	1	-	0	0	-	-	binding host protein(s)	-
NS1_H10N8_Duck_2012_GuangdongE1	8|NS|A/Chicken/NZ/W24_2595/2024(H7N6)	96.522	100	-	230	E196K	1	-	0	0	-	-	viral oligomerization interfaces, binding small ligand(s)	-
NS1_H10N8_Duck_2012_GuangdongE1	8|NS|A/Chicken/NZ/W24_2595/2024(H7N6)	96.522	100	-	230	P213S	0	-	0	0	-	-	-	-
NS1_H10N8_Duck_2012_GuangdongE1	8|NS|A/Chicken/NZ/W24_2595/2024(H7N6)	96.522	100	-	230	V226I	2	-	4	2	virulence	-	viral oligomerization interfaces	-
NS2_H10N8_Quail_1965_Italy1117	8|NS|A/Chicken/NZ/W24_2595/2024(H7N6)	98.462	53.719	-	65	K39R	0	-	2	2	-	-	-	-
