# Supplementary material for: Phylogenetic and Molecular Characterization of a Novel Reassortant High-Pathogenicity Avian Influenza A (H7N6) Virus Detected in New Zealand Poultry
Source: Int J Mol Sci. 2025 Oct 31;26(21):10623. doi: 10.3390/ijms262110623 (PMC12609956; doi:10.3390/ijms262110623)
Supplement: Supplementary file 1 [file ijms-26-10623-s001.zip › SuppTable2_Substitution_model_test_results.xlsx]

## Sheet: Sheet1
Model	#Param	BIC	AICc	lnL	Invariant	Gamma	R	Freq A	Freq T	Freq C	Freq G	A=>T	A=>C	A=>G	T=>A	T=>C	T=>G	C=>A	C=>T	C=>G	G=>A	G=>T	G=>C
HKY+I	52	13256.5	12790.4	-6343.14	0.665513	n/a	9.31762	0.335143	0.219499	0.188764	0.256595	0.011	0.01	0.23	0.017	0.17	0.013	0.017	0.197	0.013	0.301	0.011	0.01
TN93+I	53	13265.4	12790.3	-6342.1	0.663856	n/a	9.22805	0.335143	0.219499	0.188764	0.256595	0.011	0.01	0.215	0.017	0.186	0.013	0.017	0.216	0.013	0.281	0.011	0.01
HKY+G+I	53	13266.4	12791.4	-6342.63	0.605389	3.70409	9.32709	0.335143	0.219499	0.188764	0.256595	0.011	0.01	0.231	0.017	0.17	0.013	0.017	0.197	0.013	0.301	0.011	0.01
HKY+G	52	13275.3	12809.2	-6352.56	n/a	0.280913	9.36591	0.335143	0.219499	0.188764	0.256595	0.011	0.01	0.231	0.017	0.17	0.013	0.017	0.197	0.013	0.301	0.011	0.01
GTR+I	56	13276.4	12774.4	-6331.14	0.665206	n/a	9.21418	0.335143	0.219499	0.188764	0.256595	0.009	0.017	0.215	0.014	0.187	0.015	0.031	0.217	0	0.281	0.013	0
TN93+G	53	13284.1	12809	-6351.45	n/a	0.285779	9.26642	0.335143	0.219499	0.188764	0.256595	0.011	0.01	0.214	0.017	0.187	0.013	0.017	0.218	0.013	0.28	0.011	0.01
TN93+G+I	54	13295	12811	-6351.45	2.8916e-08	0.285779	9.26653	0.335143	0.219499	0.188764	0.256595	0.011	0.01	0.214	0.017	0.187	0.013	0.017	0.218	0.013	0.28	0.011	0.01
GTR+G	56	13295.1	12793.2	-6340.52	n/a	0.28426	9.24375	0.335143	0.219499	0.188764	0.256595	0.009	0.017	0.214	0.014	0.188	0.015	0.031	0.218	0	0.28	0.013	0
GTR+G+I	57	13306.1	12795.2	-6340.52	1e-09	0.284256	9.24345	0.335143	0.219499	0.188764	0.256595	0.009	0.017	0.214	0.014	0.188	0.015	0.031	0.218	0	0.28	0.013	0
HKY	51	13408.5	12951.4	-6424.65	n/a	n/a	8.89671	0.335143	0.219499	0.188764	0.256595	0.012	0.01	0.229	0.018	0.169	0.014	0.018	0.196	0.014	0.3	0.012	0.01
TN93	52	13414.6	12948.5	-6422.2	n/a	n/a	8.89597	0.335143	0.219499	0.188764	0.256595	0.011	0.01	0.209	0.017	0.191	0.013	0.017	0.222	0.013	0.273	0.011	0.01
GTR	55	13426.4	12933.4	-6411.62	n/a	n/a	8.83985	0.335143	0.219499	0.188764	0.256595	0.01	0.017	0.21	0.015	0.191	0.015	0.031	0.222	0.002	0.274	0.013	0.001
T92	49	13471.1	13031.8	-6466.88	n/a	n/a	8.90283	0.277321	0.277321	0.222679	0.222679	0.014	0.011	0.2	0.014	0.2	0.011	0.014	0.25	0.011	0.25	0.014	0.011
K2	48	13502.3	13072	-6487.95	n/a	n/a	8.8972	0.25	0.25	0.25	0.25	0.013	0.013	0.225	0.013	0.225	0.013	0.013	0.225	0.013	0.225	0.013	0.013
JC	47	14215.9	13794.6	-6850.25	n/a	n/a	0.5	0.25	0.25	0.25	0.25	0.083	0.083	0.083	0.083	0.083	0.083	0.083	0.083	0.083	0.083	0.083	0.083
